# Supplementary material for: Gastrointestinal Tract Stabilized Protein Delivery Using Disulfide Thermostable Exoshell System
Source: Int J Mol Sci. 2022 Aug 30;23(17):9856. doi: 10.3390/ijms23179856 (PMC9456531; doi:10.3390/ijms23179856)
Supplement: Supplementary file 1 [file ijms-23-09856-s001.zip]

Archive with 1 entries (1 files):
- ijms-1830506-supplementary.pdf
